# Supplementary material for: Circulating Lipids Are Associated with Alcoholic Liver Cirrhosis and Represent Potential Biomarkers for Risk Assessment
Source: PLoS One. 2015 Jun 24;10(6):e0130346. doi: 10.1371/journal.pone.0130346 (PMC4479371; doi:10.1371/journal.pone.0130346)
Supplement: S1 File — (XLSX) [file pone.0130346.s001.xlsx]

## Sheet: Sheet1
S2 Table Anonymised Data - ALC Study
Case_Control	Gender	BMI	SBP	DBP	Hb	WBC	Plt	INR	Albumin	Bilrubin	Creatinine	ALT	AST	Ast2Alt ratio	GGT	Cholesterol	Triglycerides	HDL_Cholesterol	LDL_Cholesterol	Daily_EtOH_Kg_day	Yearly_EtOH_KG	Lifetime_EtOH_consumption_kg	Age	dhCer 16:0	dhCer 18:0	dhCer 20:0	dhCer 22:0	dhCer 24:0	dhCer 24:1	Total dhCer	Cer 16:0	Cer 18:0	Cer 20:0	Cer 22:0	Cer 24:0	Cer 24:1	Total Cer	MHC 16:0	MHC 18:0	MHC 20:0	MHC 22:0	MHC 24:0	MHC 24:1	Total MHC	DHC 16:0	DHC 18:0	DHC 20:0	DHC 22:0	DHC 24:0
outcome	1: Male and 2:Female	kg/m^2			g/L	cells/L	cells/L		g/L	µmol/L	µmol/L	IU/L	IU/L		IU/L	mmol/L	mmol/L	mmol/L	mmol/L	Kg	Kg	Kg	Years	pmol/ml	pmol/ml	pmol/ml	pmol/ml	pmol/ml	pmol/ml	pmol/ml	pmol/ml	pmol/ml	pmol/ml	pmol/ml	pmol/ml	pmol/ml	pmol/ml	pmol/ml	pmol/ml	pmol/ml	pmol/ml	pmol/ml	pmol/ml	pmol/ml	pmol/ml	pmol/ml	pmol/ml	pmol/ml	pmol/ml
1	1	23.4375	100	85	121	12.2	416	1.1	37	54	50	80	44	0.55	70	3.6	1.2	1.2	2	0.24	87.6	4993.2	71	45.5695	50.9932	18.0684	71.1898	141.025	127.143	453.989	524.361	312.609	190.397	856.512	2595.29	1584.65	6063.83	1539.6	254.296	256.512	1379.28	3014.23	2647.42	9091.35	5561.74	101.909	65.9199	267.391	393.239
1	1	27.7551	135	95	126	2.7	152	1.2	35	17	69	19	33	1.73684	101	4.4	1.4	0.94	2.8	0.096	35.04	1261.44	66	46.1015	31.4254	21.6706	124.013	225.533	111.711	560.455	612.006	140.378	139.507	1129.94	3641.14	1458.61	7121.58	697.501	138.097	162.863	924.234	1361	1355.78	4639.47	4104.68	136.207	120.819	438.435	459.596
0	1	16.9753	110	60	134	4.3	157	1.1	38	30	50	32	92	2.875	777	5	1.2	2.04	2.4	0.18	65.7	1576.8	53	53.9002	110.304	31.88	75.5107	244.957	200.051	716.603	686.131	289.481	186.958	724.352	2840.2	2031.81	6758.93	1822.92	386.657	346.508	1769.55	3887.2	4723.67	12936.5	3850.27	158.083	110.006	365.54	533.113
0	1	22.2041	170	100	135	4.3	280	1	36	10	91	17	25	1.47059	70	3.8	1.6	1.52	2	0.144	52.56	1550.52	71	65.7544	89.1276	26.4595	80.3166	192.051	121.637	575.346	482.533	199.887	108.103	662.24	2607.99	1108.74	5169.5	1127.07	268.576	209.783	1463.92	2939.86	2216.63	8225.84	2780.73	77.4838	58.7647	229.352	306.067
0	1	25.3698	155	100	135	3.4	191	1	51	6	73	38	49	1.28947	113	4.6	1.2	2.3	2	0.2	73	730	33	23.1367	33.881	13.1646	47.8287	103.108	68.2079	289.327	330.671	145.147	97.5002	643.085	2701.41	1435.82	5353.63	1421.71	411.394	365.902	2564.48	5358.81	4183.92	14306.2	2912.62	66.444	51.5851	172.743	277.998
1	1	29.8992	83	52	131	6.9	6.5	1.4	36	7.7	111	25	50	2	114	2.8	0.6	0.98	2	0.115	41.975	1427.15	57	40.2851	26.8023	10.3466	54.0394	101.446	129.855	362.775	423.868	84.2562	44.5759	253.797	773.727	825.769	2405.99	1239.77	187.478	207.051	1669.85	2815.99	4032.78	10152.9	5246.06	105.516	104.396	373.16	353.371
1	1	29.2184	120	80	115	5.1	97	1.8	29	25	84	48	52	1.08333	38	3.2	0.6	1.34	2	0.78	284.7	3131.7	54	34.5074	13.9343	6.30911	49.4509	111.99	62.5195	278.711	478.823	66.9106	45.4072	375.403	1232.08	836.997	3035.62	915.208	151.348	186.977	1399.39	2111.37	2739.87	7504.16	3386.45	71.8411	59.8758	228.965	347.907
1	1	24.6181	130	90	112	7.2	100	1.3	39	29	105	33	150	4.54545	862	5.2	0.8	2.24	2.6	0.32	116.8	1138.8	69	38.3416	29.6463	10.5412	46.777	138.403	78.2651	341.974	474.01	118.541	55.131	380.847	2115.23	855.236	3998.99	1662.86	317.878	290.068	2138.5	5034.89	4202.36	13646.6	3986.97	121.921	135.561	544.723	844.402
1	1	25.8806	126	55	140	6.8	51	1.4	40	30	68	33	51	1.54545	122	4.4	0.6	1.96	2.2	0.2	73	730	33	100.708	43.1413	32.6971	209.576	455.093	303.194	1144.41	717.71	101.658	77.8731	583.236	2385.16	1071.72	4937.36	1928.77	285.097	394.343	3463.28	5499.67	5302.53	16873.7	7814.96	173.963	214.457	1021.84	1210.61
1	1	25.2092	160	80	99	2	142	1	40	4	208	24	15	0.625	148	5.8	1.2	1.34	4	0.14	51.1	919.8	55	52.5682	35.2843	12.9721	61.4468	172.058	75.2668	409.596	662.364	176.637	154.032	937.862	4109.36	1365.37	7405.63	989.802	159.488	242.218	1881.25	2902.79	2236.24	8411.78	2380.05	69.058	60.1298	199.943	246.523
1	2	31.6621	140	85	105	7.3	142	1.3	37	62	61	24	68	2.83333	639	5.4	1.2	1.23	3.6	0.24	87.6	876	47	169.268	192.666	50.0059	111.604	226.727	301.891	1052.16	1262.38	468.602	248.34	928.116	2516.62	2934.93	8358.99	2926.4	601.802	717.413	3230.7	4826.11	8938.38	21240.8	6163.27	196.016	217.417	597.609	750.04
1	1	31.21	138	72	110	6	189	1.2	41	14	97	47	45	0.957447	510	3.2	0.8	1.38	2	0.25	91.25	1733.75	49	34.6932	21.9841	10.9339	42.7132	98.6527	48.2615	257.239	400.827	109.987	79.5637	426.419	1500.99	756.021	3273.81	775.583	115.047	158.857	1302.95	1862.39	1734.3	5949.12	3118.59	111.637	120.912	406.165	446.044
0	1	30.5568	131	96	145	6.3	267	0.9	47	15	76	49	70	1.42857	813	4.6	2.6	1.86	2	0.23	83.95	1679	48	31.9585	83.258	24.5123	73.6259	167.465	115.824	496.644	364.678	268.431	149.329	735.306	2888.24	1397.32	5803.3	788.626	170.947	135.308	1011.71	2253.2	1584.22	5944	1936.76	40.5282	36.958	154.592	194.4
0	1	21.1073	120	70	114	12.4	407	1	43	7	47	62	48	0.774194	444	5.6	1	1.6	3.6	0.24	87.6	963.6	52	59.9357	55.1489	23.3909	87.1505	194.746	135.7	556.072	511.394	171.583	114.077	649.147	2809.26	1411.04	5666.5	1448.25	199.819	265.033	2185.49	3987.5	3470.57	11556.7	5265.34	94.2789	93.6952	281.916	388.028
0	1	19.0311	150	80	114	7.1	380	1.1	41	6	58	40	41	1.025	245	4.2	1	2.12	2	0.12	43.8	1620.6	68	53.7744	78.2205	35.7966	119.711	220.714	232.26	740.476	655.779	268.281	208.865	1030.8	3482.21	2552.5	8198.43	2720.32	575.553	531.668	3165.6	5055.31	5626.37	17674.8	4448.31	144.893	86.267	341.302	330.128
0	1	27.3438	125	70	151	11.1	261	1	43	17	65	23	31	1.34783	192	5	1.4	1.24	3.2	0.12	43.8	963.6	41	44.6823	39.9837	17.0198	73.9161	185.09	170.552	531.244	459.82	123.205	91.8335	627.889	3393.07	1563.42	6259.24	1200.41	174.355	212.764	1232.94	3325.56	3036.38	9182.42	3681.24	54.9955	49.9779	209.359	305.379
0	1	22.8571	130	80	143	8.3	337	1	45	9	73	38	29	0.763158	152	2.8	1.2	1.4	2	0.23	83.95	1679	41	43.8917	30.4837	13.3657	47.0277	129.712	70.0534	334.535	375.336	137.392	120.968	629.506	2190.85	1017.03	4471.09	582.229	111.321	122.035	927.914	1705.18	1577.47	5026.14	3278.66	52.4715	37.6686	179.93	246.785
0	1	26.6749	135	80	143	6.1	225	0.9	47	4	109	42	32	0.761905	85	6.8	4.2	1	4	0.15	54.75	1724.62	65	58.261	49.0948	23.7825	150.409	331.279	154.997	767.823	547.968	190.113	147.161	1335.9	5665.85	2061.17	9948.16	1396.22	204.1	294.775	2193.8	3852.28	2814.32	10755.5	4083.5	50.0338	33.0827	254.197	404.495
0	1	24.9761	120	80	159	5.7	411	1	46	9	96	20	17	0.85	53	5.2	4	0.82	2.6	0.15	54.75	793.875	56	51.6632	76.7281	27.1017	139.358	302.167	156.715	753.733	442.601	270.624	216.508	1453.17	4687.65	2093.66	9164.21	745.558	143.798	152.099	1305.1	2106.42	1277.9	5730.87	2551.54	61.5651	48.7561	200.55	218.677
0	2	23.3918	144	92	135	11.1	374	0.9	46	5	58	12	17	1.41667	27	6.4	3.4	1.42	3.4	0.08	29.2	292	54	52.777	36.0519	14.9861	77.7611	221.669	83.9057	487.151	479.445	168.958	169.213	1019	5111.73	1491.04	8439.4	939.639	163.066	194.826	1668.06	3075.7	2008.52	8049.82	3602.45	65.477	44.7614	201.726	281.928
0	2	23.8054	124	58	126	6.1	315	1.1	41	4	59	24	24	1	43	5.2	0.8	2.64	2.2	0.4	146	1460	45	57.1661	70.0736	27.3747	97.3335	287.972	159.749	699.669	411.472	144.281	101.679	588.751	2669.38	1124.67	5040.23	1192.71	150.156	191.919	1630.87	3121.09	2352.42	8639.16	3684.11	44.0459	35.1376	203.529	246.031
0	1	23.4568	125	60	178	7.3	200	0.9	43	7	67	22	29	1.31818	27	4.6	2	1.86	2	0.36	131.4	3285	56	40.4328	37.9015	19.4758	62.1136	184.648	98.3542	442.925	457.923	144.303	115.034	694.793	3050.87	1319.95	5782.87	1141.97	155.726	229.363	1630.99	2959.75	2205.22	8323.03	3859.06	64.5281	44.7278	193.479	310.411
0	1	28.699	132	95	155	6.4	265	1.1	43	4	57	55	54	0.981818	176	4.2	1	2.14	2	0.39	142.35	5907.52	65	39.6553	90.0901	23.5748	115.634	261.04	228.931	758.925	361.362	158.625	91.6624	480.783	1980.25	1175.36	4248.04	1769.27	240.505	301.869	2180.82	4992.13	4445.84	13930.4	3054.9	41.8308	44.0194	159.796	238.19
0	1	24.2215	129	89	162	6.1	149	1	48	13	101	56	58	1.03571	133	3.8	0.4	2.16	2	0.268	97.82	1956.4	42	42.1475	46.0109	16.9114	49.638	145.403	78.5014	378.612	328.916	135.444	81.0231	494.768	2218.36	697.35	3955.86	839.516	239.775	188.436	1294.66	2864.65	2205.22	7632.27	3489.26	55.9922	47.6555	173.686	331.44
0	1	25.6055	135	90	14.8	4.6	145	0.9	48	13	75	15	25	1.66667	464	5.6	0.8	1.34	4	0.434	158.41	2217.74	38	38.3576	70.4384	29.9327	85.5582	258.73	124.294	607.311	391.511	202.595	156.608	819.373	3411.23	1396.07	6377.39	1185.73	290.233	257.312	1817.86	3549.53	2512.1	9612.76	3289.07	82.4976	62.3932	287.991	436.921
0	1	25.0135	122	84	162	9.5	192	0.9	47	9	86	58	44	0.758621	118	5.2	2.2	1.98	2.2	0.21	76.65	1188.08	42	43.3427	45.6294	20.1652	116.273	289.115	161.307	675.832	427.38	150.092	127.299	908.227	4104.2	1496.1	7213.3	958.72	94.6774	213.523	1489.71	2856.72	2052.55	7665.9	2967.26	42.409	40.4422	210.649	290.56
0	2	21.4844	110	77	150	7.8	210	1.1	44	23	57	55	60	1.09091	168	4.6	1.4	1.48	2.4	0.12	43.8	438	41	58.1399	96.0717	36.2609	118.094	274.227	284.392	867.185	376.65	184.941	95.2942	418.509	1975.25	1229.53	4280.18	1297.11	180.081	235.812	1642.63	3548.3	4040.15	10944.1	4177.33	67.0428	70.1399	253.857	328.392
0	1	22.5981	135	95	155	5.4	250	0.9	40	9	81	23	23	1	240	4	2.2	1.1	2	0.36	131.4	1314	46	33.5222	26.4847	13.7322	66.9971	131.061	91.6367	363.434	441.363	174.81	134.128	834.31	2964.13	1685.48	6234.22	1208.42	189.898	262.921	1849.34	3329.6	2721.45	9561.64	2643.57	57.4583	46.5547	192.536	305.693
1	1	31.1207	137	73	112	4.5	100	1.3	28	20	62	17	32	1.88235	134	5.5	3.3	1.16	2	0.09	32.85	657	60	46.813	22.1975	14.208	83.6665	170.438	85.1776	422.5	473.275	84.4367	69.3298	598.577	1980.19	789.796	3995.6	1126.75	241.442	235.693	2159.22	2937.32	2672.59	9373.02	4286.4	176.299	181.923	610.488	613.581
1	1	37.9839	116	79	87	3.1	63	1.2	35	46	93	30	31	1.03333	109	6.6	2.2	0.86	4.8	0.084	30.66	950.46	60	86.822	111.557	36.08	72.7677	173.599	177.77	658.596	1242.81	585.255	359.142	1230.51	3198.22	2989.99	9605.93	1435.79	221.049	249.988	1512.74	2184.79	2970.15	8574.5	3459.57	121.909	81.1797	266.15	254.118
1	2	21.5019	120	90	94	1.9	22	2	43	30	103	26	43	1.65385	127	6.2	3.8	0.72	3.8	0.39	142.35	1850.55	63	75.2106	85.3022	37.0791	78.0066	180.027	111.249	566.874	887.509	331.399	238.306	1113.99	3563.97	1934.17	8069.33	2046.01	234.473	336.731	2934.98	4347.82	3713.95	13614	5287.03	116.008	76.0491	317.157	313.115
1	1	23.1206	119	82	160	7.1	184	1.1	52	10	94	18	25	1.38889	96	5.2	1.8	1.2	3.2	0.12	43.8	1576.8	57	47.3713	41.3021	25.3035	81.6028	208.653	103.845	508.077	524.051	186.61	158.78	939.252	3608.09	1346.2	6762.98	1354.02	183.68	505.804	3587.69	4382.99	3573.35	13587.5	5555.28	156.02	127.767	597.302	646.32
1	1	30.6148	124	76	85	5.8	101	1.8	27	46	59	28	42	1.5	33	4.2	2.2	0.8	2.4	0.19	69.35	2982.05	67	46.6011	44.0494	16.9747	82.0906	205.193	122.496	517.405	623.57	213.561	194.88	1249.77	4544.13	2030.25	8856.16	1309.35	161.064	191.441	1683.54	2847.51	2482.82	8675.73	3743.47	79.2786	50.8725	212.871	260.498
1	1	40.8163	110	70	109	3.7	65	1.7	33	25	100	31	54	1.74194	24	3	0.4	1.54	2	0.12	43.8	985.5	59	41.871	22.2238	11.7195	58.7307	124.401	73.2911	332.237	376.048	66.1514	44.6094	359.488	1033.8	533.283	2413.38	1487.81	153.983	279.273	2275.93	3485.37	3516.55	11198.9	3444.5	62.7176	64.3487	290.644	325.699
1	1	26.8809	120	80	126	13.9	295	1.1	45	6	94	30	24	0.8	115	5	1.4	1.72	2.6	0.3	109.5	3011.25	60	30.685	34.9389	9.57233	50.7206	111.733	83.0348	320.685	519.576	163.753	118.386	700.783	2752.09	1579.04	5833.62	1087.38	159.517	144.737	1181.63	2042.95	2066.42	6682.63	3732.26	24.9322	38.0042	154.597	233.055
1	2	31.2386	122	75	120	5.1	248	1	50	9	75	57	33	0.578947	99	4.4	1.6	2.22	2	0.06	21.9	657	60	30.5165	29.5931	9.40252	42.0124	94.957	67.6114	274.093	446.188	231.755	157.922	917.979	3066.34	1812.26	6632.44	1301	232.532	216.461	1871.87	3590.51	3113.18	10325.5	3386.26	77.4254	63.3173	239.768	271.5
1	1	29.7458	141	93	107	4	63	2	26	108	70	28	55	1.96429	37	5.6	2.2	1.22	3.4	0.18	65.7	854.1	60	54.6228	43.3388	13.9376	76.908	195.198	102.98	486.985	586.197	146.083	97.957	668.944	2789.39	1215.02	5503.59	1472.44	140.698	236.067	2498.92	3944.66	2914.26	11207	3358.12	68.6698	47.1436	201.131	194.203
1	1	32.8241	131	83	130	4.1	111	1.2	34	38	99	36	61	1.69444	241	4.4	1.2	1.56	2.4	0.24	87.6	2233.8	56	40.067	28.4956	13.7847	85.8121	210.457	130.775	509.392	424.457	88.6338	57.4679	528.658	1599.39	870.143	3568.75	1258.31	158.914	242.103	1729.03	2787.82	3107.14	9283.32	3566.86	88.0399	142.124	439.759	416.309
1	1	23.8715	158	78	128	7.5	349	1	33	33	57	83	73	0.879518	889	5.6	1.8	1.12	3.6	0.24	87.6	1226.4	55	54.4388	43.3999	28.7195	106.681	278.535	102.429	614.203	492.48	167.59	139.007	924.98	4073.53	1153.98	6951.56	1161.82	192.89	291.588	2287.26	3649.02	2470.24	10052.8	4622.76	101.635	88.9967	331.987	365.393
1	1	22.0968	105	68	116	4.9	168	1.4	31	56	70	13	38	2.92308	20	6.4	1.2	1.84	4	0.112	40.88	817.6	61	59.0048	54.9075	26.0499	114.179	257.395	135.058	646.594	571.434	163.271	121.66	1003.8	4513.24	1555.08	7928.48	1748.05	307.07	333.278	2810.03	4315.65	3618.58	13132.7	6219.22	112.167	68.9673	355.662	450.545
1	2	20.082	117	80	100	6.9	64	1.1	44	9	45	25	52	2.08	1098	10	2	1.32	7.8	0.15	54.75	615.938	40	109.124	195.585	63.8974	163.221	435.659	335.039	1302.53	814.538	385.439	178.722	800.902	3456.46	1864.8	7500.87	1817.08	401.394	369.513	1578.3	4110.68	2994.4	11271.4	3700.13	167.151	162.285	531.452	812.476
1	1	25.7255	141	74	117	2.8	118	1	41	9	116	151	122	0.807947	202	6.8	0.8	2.88	3.6	0.263	95.995	2783.86	63	61.591	75.8749	31.2926	101.955	292.589	146.659	709.961	681.636	217.399	115.822	901.268	3773.54	1593.12	7282.78	1531.4	309.899	344.395	2345.72	4795.49	4164.21	13491.1	4140.38	95.6547	61.2943	294.234	389.821
1	2	35.1562	126	82	113	7.5	150	1.5	29	18	49	21	33	1.57143	30	5.6	0.8	2.58	2.6	0.2	73	876	54	34.2636	17.3864	8.69104	82.0569	135.681	90.6806	368.759	376.647	71.4757	53.4414	452.801	1524.79	797.119	3276.27	1609.34	372.051	408.248	2605.86	3530.33	4113.68	12639.5	4672.82	134.301	115.258	408.23	464.405
1	1	27.648	135	70	101	3.1	128	1.5	35	37	71	20	45	2.25	126	4.4	1	1.44	2.6	0.08	29.2	584	63	54.0705	29.4315	16.3147	80.0283	190.008	113.259	483.112	626.449	92.7399	75.2015	633.359	2425.56	954.822	4808.13	1765.74	171.168	332.919	3271.92	5294.11	3868.53	14704.4	4589.92	142.638	153.762	639.765	835.829
0	1	19.1358	120	80	166	4.9	320	1	50	9	75	27	23	0.851852	28	5.8	1.4	1.6	3.6	0.2	73	912.5	31	38.513	21.022	11.0684	53.0281	122.512	80.6522	326.795	345.985	96.8383	74.8402	598.8	2623.96	1039.1	4779.53	760.783	104.618	133.038	1237.45	2013.09	1649.07	5898.05	3261.55	66.9858	49.6286	180.314	224.7
0	1	25.2493	110	75	145	5.2	385	1	42	6	80	17	18	1.05882	59	5.2	1.4	1.66	2.8	0.2	73	1095	53	44.2346	41.231	19.9988	66.2129	210.197	105.898	487.773	512.954	164.696	113.379	682.682	3115.61	1319.22	5908.54	915.968	119.553	136.15	1030.71	2159.89	1809.68	6171.96	3760.01	52.8078	41.1949	149.896	217.881
0	1	23.9512	130	81	128	6.5	242	1.2	39	4	51	55	43	0.781818	166	6.6	3.2	1.26	3.8	0.2	73	730	37	34.3908	59.2353	27.3269	152.059	390.351	122.845	786.208	484.57	215.521	184.873	1369.17	7318.07	1177.26	10749.5	975.79	145.058	287.553	2456.61	3725.08	1950.35	9540.45	4093.53	52.1642	32.998	288.026	315.247
0	1	26.5432	127	83	154	6.4	242	0.9	48	15	70	38	52	1.36842	71	5.8	2.4	1.76	3	0.2	73	1460	52	52.2561	72.1433	33.7912	134.425	469.472	156.062	918.15	444.44	161.951	115.848	949.808	4881.92	1329.87	7883.83	1050.84	166.113	195.847	1931.22	4058.99	1981.3	9384.31	3027.66	41.3974	38.5821	199.453	312.657
0	1	44.1406	150	90	151	10.4	331	0.9	47	13	66	23	20	0.869565	98	5.4	2.8	1.22	2.8	0.24	87.6	1314	45	76.5298	76.8806	27.8836	121.6	306.763	154.408	764.066	590.873	201.262	129.867	944.902	4301.83	1517.84	7686.58	1511.37	151.961	204.606	1967.68	4366.84	3252.62	11455.1	3481.7	70.8103	43.0101	260.156	406.208
0	1	22.8571	126	73	161	9.3	341	0.9	46	14	81	20	32	1.6	52	4.4	1	1.26	2.6	0.2	73	730	44	39.4799	38.8179	18.4244	56.264	201.905	90.692	445.583	347.271	137.873	113.131	602.273	2487.92	1084.3	4772.76	1113.13	148.405	191.852	1450.97	2784.2	2042.41	7730.96	3818.37	69.1369	46.0498	203.15	285.701
0	1	24.0493	124	79	144	9.5	251	1	47	6	78	15	19	1.26667	20	3.8	1	1.88	2	0.63	229.95	6898.5	43	36.4072	33.0181	12.6787	75.0215	131.139	93.6583	381.923	329.992	139.057	94.3475	628.014	2562.41	1216.32	4970.14	890.217	135.428	127.434	1185.75	2311.63	2096.48	6746.94	3920.7	61.3889	53.8623	158.419	282.216
1	1	19.9184	122	74	120	7.3	101	2.2	34	144	49	21	50	2.38095	35	3.4	1	1.02	2	0.12	43.8	1007.4	50	102.464	34.6797	21.0484	268.34	532.314	199.773	1158.62	711.953	79.7225	60.2796	777.153	2434.32	862.994	4926.42	1638.3	167.701	235.76	2771.13	3781.56	2758.6	11353.1	4840.89	238.595	219.176	1008.61	998.672
1	1	22.4913	139	76	96	3.1	41	1.2	40	12	105	14	19	1.35714	41	3.8	1.8	0.76	2.2	0.15	54.75	2025.75	59	33.489	40.4745	10.9839	50.7547	97.7601	82.0166	315.479	598.656	151.276	102.032	597.111	2017.19	1385	4851.27	1070.29	182.937	188.817	1237.45	1746.72	2101.45	6527.66	4404.68	88.8903	85.9273	277.544	345.601
1	1	22.8233	110	80	136	5.3	103	1.5	31	66	59	27	46	1.7037	69	4	0.8	1.52	2.2	0.225	82.125	2792.25	52	34.6341	17.8367	11.4555	35.9845	79.8855	73.1393	252.936	376.826	73.0286	47.4715	291.125	777.52	630.789	2196.76	1354.86	169.792	248.272	1877.31	2866.61	3447.54	9964.39	4028.11	143.944	102.572	397.15	460.046
0	1	24.3827	118	76	168	9.3	164	1	46	20	77	64	61	0.953125	107	3.4	1.2	1.44	2	0.16	58.4	2598.8	69	32.9169	35.6742	10.6726	49.5213	109.461	68.4394	306.686	252.812	125.447	67.7425	405.345	1601.95	888.18	3341.48	1062.59	123.086	126.084	1174.19	2295.76	2394.81	7176.52	3582.4	74.209	47.3269	214.388	339.428
1	1	28.7197	133	69	116	3.6	42	2.3	21	143	100	35	49	1.4	21	5.2	1.6	1.16	3.4	0.18	65.7	1773.9	60	40.3454	22.2536	16.7121	55.335	129.157	99.8692	363.672	486.06	115.797	90.6434	551.504	2401.45	1183.01	4828.47	1526.57	172.25	283.571	2026.28	3053.88	2962.19	10024.7	4426.83	77.4164	53.1849	250.938	301.933
1	1	26.2227	140	88	118	4.2	98	2.4	24	53	37	27	74	2.74074	48	4.3	0.6	1.59	3	0.18	65.7	788.4	53	61.9518	17.5036	9.34251	70.8561	194.807	136.254	490.715	403.121	39.9863	22.1884	218.314	970.595	498.441	2152.65	841.835	90.1409	136.919	1343.29	2671.47	2254.48	7338.13	2841.69	119.048	121.851	579.796	845.077
0	2	17.301	119	77	131	6	256	0.9	38	5	54	11	21	1.90909	101	3.4	2.2	1.36	2	0.09	32.85	657	59	43.9478	52.258	15.4627	45.6384	144.908	104.4	406.615	514.355	172.018	122.356	584.116	2611.37	1559.12	5563.34	969.54	317.411	243.547	938.452	1856.38	2004.22	6329.55	2261.14	100.661	72.0328	214.168	253.899
1	1	19.0451	102	63	145	6	93	1.1	47	20	65	50	78	1.56	75	4.2	1.2	2.32	2	0.18	65.7	657	56	51.3144	55.6209	18.7146	89.5805	234.223	258.441	707.895	523.301	149.011	77.4676	584.262	2614.6	1922.63	5871.28	1277.71	178.76	171.072	1151.96	3150.04	3116.87	9046.42	3404.78	65.2715	49.1125	294.876	406.561
[truncated: 334 more columns]
